# Supplementary material for: Adaptive Grasping of Moving Objects through Tactile Sensing
Source: Sensors (Basel). 2021 Dec 14;21(24):8339. doi: 10.3390/s21248339 (PMC8705289; doi:10.3390/s21248339)
Supplement: Supplementary file 1 [file sensors-21-08339-s001.zip]

Archive with 1 entries (1 files):
- sensors-1491899-supplementary.mp4
